# Supplementary material for: Integrated transcriptomic and proteomic analysis of pathogenic mycobacteria and their esx-1 mutants reveal secretion-dependent regulation of ESX-1 substrates and WhiB6 as a transcriptional regulator
Source: PLoS One. 2019 Jan 23;14(1):e0211003. doi: 10.1371/journal.pone.0211003 (PMC6343904; doi:10.1371/journal.pone.0211003)
Supplement: S6 Table — (XLSX) [file pone.0211003.s006.xlsx]

## Sheet: E11_ESX1_INT (S6)
Complete list of genes of which expression is significantly changed in M. marinum eccCb1 transposon mutant strain during infection of macrophages vs wild type strain during growth in 7H9 culture medium. P<0.05
Gene ID	foldChange	log2FoldChange	pval	Product
MMARE11_13330	194.966	7.60708	0	whiB7	transcriptional regulatory protein Whib-like
MMARE11_39760	98.1155	6.61641	0	espA	ESX-1 secretion-associated protein A, EspA"
MMARE11_35450	232.487	7.86101	0	narK1	integral membrane nitrite extrusion protein
MMARE11_29140	44.3645	5.47134	0		molecular chaperone (small heat shock protein)"
MMARE11_49730	11.9731	3.58172	8.58e-16		hypothetical protein"
MMARE11_46400	0.0113473	-6.4615	2.22045e-15	mmpL13_1	conserved transmembrane transport protein
MMARE11_52750	0.0841619	-3.57069	1.9984e-14	esxB	Esat-6 like protein EsxB"
MMARE11_39780	105.576	6.72214	2.77556e-14	espD	conserved hypothetical protein"
MMARE11_46360	0.00122914	-9.66814	3.38174e-13	crtI	phytoene dehydrogenase CrtI"
MMARE11_52760	0.110839	-3.17347	3.91021e-13	esxA	6 kDa early secretory antigenic target EsxA
MMARE11_10530	37.4659	5.22751	8.81295e-13		conserved hypothetical membrane protein"
MMARE11_39770	251.795	7.97611	3.56803e-12	espC	conserved hypothetical protein"
MMARE11_35620	0.0768157	-3.70245	8.60845e-12	esxP_2	EsaT-6 like protein EsxP_2"
MMARE11_13320	12.6926	3.66591	2.00424e-11		hypothetical protein"
MMARE11_46350	0.00616578	-7.3415	2.57431e-10	crtE	geranylgeranyl pyrophosphate synthase CrtE"
MMARE11_25880	81.7692	6.35348	5.68587e-10		hypothetical protein"
MMARE11_35630	0.0346952	-4.84912	2.35336e-09		conserved hypothetical protein"
MMARE11_34190	0.115928	-3.1087	4.89078e-09		hypothetical protein"
MMARE11_40510	234.444	7.8731	8.63647e-09		conserved integral membrane transport protein"
MMARE11_35470	115.555	6.85244	1.42136e-08	fdhF	formate dehydrogenase H FdhF"
MMARE11_36470	35.7646	5.16046	1.72962e-08	eis	enhanced intracellular survival protein Eis"
MMARE11_24450	11.2577	3.49284	1.89855e-08		PPE family protein, PPE23"
MMARE11_08940	0.0232612	-5.42593	1.98205e-08		conserved hypothetical protein"
MMARE11p_00900	45.552	5.50944	3.26211e-08		hypothetical protein"
MMARE11_37690	0.209377	-2.25583	8.19666e-08	fas	fatty acid synthase Fas"
MMARE11_47130	35.7119	5.15833	2.10276e-07		conserved hypothetical integral membrane
MMARE11_35610	0.122686	-3.02696	4.3721e-07	esxN_3	EsaT-6 like protein EsxN_3"
MMARE11_46370	0.014149	-6.14316	4.63484e-07	crtB	phytoene synthase, CrtB"
MMARE11_44970	94.8547	6.56765	7.04249e-07		conserved hypothetical protein"
MMARE11_12800	50.7525	5.66541	7.18374e-07		oxidoreductase"
MMARE11_13670	0.0538493	-4.21493	7.66165e-07		PPE family protein"
MMARE11_06730	0.134515	-2.89416	9.34782e-07		conserved hypothetical membrane protein"
MMARE11_49940	0.100123	-3.32016	1.29843e-06	whiB4	transcriptional regulatory protein Whib-like
MMARE11_17760	511.13	8.99755	1.78443e-06		conserved hypothetical membrane protein"
MMARE11_16810	0.191661	-2.38337	1.86814e-06	pks15/1	polyketide synthase Pks15/1"
MMARE11_27560	13.2423	3.72708	1.97621e-06		phosphotransferase"
MMARE11_52330	0.0798073	-3.64734	2.0538e-06		conserved hypothetical protein"
MMARE11_09470	0.247702	-2.01332	2.09105e-06	rpoC	DNA-directed RNA polymerase, beta chain, RpoC"
MMARE11_06740	0.134234	-2.89718	2.09237e-06		conserved hypothetical membrane protein"
MMARE11_23810	123.794	6.95179	2.09555e-06		PE-PGRS family protein"
MMARE11_22620	0.17465	-2.51746	2.20132e-06	pks5	probable polyketide synthase Pks5"
MMARE11_21360	116.922	6.8694	2.31118e-06		methyltransferase"
MMARE11_05680	7.69821	2.94452	2.34258e-06		aminotransferase AlaT"
MMARE11_19120	7.83001	2.96901	2.38865e-06	hflX	GTP-binding protein HflX"
MMARE11_02840	26.3468	4.71955	2.53075e-06		conserved hypothetical protein"
MMARE11_34620	0.0381336	-4.7128	2.5623e-06		PPE family protein, PPE5"
MMARE11_09970	17.4187	4.12256	2.61401e-06		hypothetical protein"
MMARE11_01780	0.221885	-2.17212	2.61635e-06	esxB_2	conserved hypothetical EsxB-like protein,
MMARE11_35100	12.5505	3.64967	2.62598e-06		hypothetical protein"
MMARE11_39000	0.231483	-2.11102	2.67541e-06	atpH	ATP synthase delta chain AtpH"
MMARE11_51340	0.168186	-2.57187	2.68979e-06	lpqH	19 kDa lipoprotein antigen precursor LpqH"
MMARE11_03740	0.169085	-2.56418	2.69819e-06	yrbE1B	conserved hypothetical integral membrane protein
MMARE11_10910	32.6311	5.02818	2.73934e-06	whiB3	WhiB-like regulatory protein, WhiB3"
MMARE11_29170	0.0599941	-4.05904	2.74563e-06	fdxA_2	ferredoxin FdxA_2"
MMARE11_03730	0.187587	-2.41437	2.83011e-06	yrbE1A	conserved hypothetical integral membrane protein
MMARE11_18010	8.76497	3.13175	2.85049e-06	hoxN	high-affinity nickel permease, HoxN"
MMARE11_35710	0.0177936	-5.8125	2.94135e-06		PPE family protein"
MMARE11_35720	0.0177936	-5.8125	3.25902e-06		PPE family protein"
MMARE11_02850	9.62279	3.26646	3.37698e-06		divalent cation-transport integral membrane
MMARE11_46380	0.0170269	-5.87604	3.45e-06	crtYc	lycopene cyclase, CrtYc"
MMARE11_22060	0.194209	-2.36432	3.45181e-06	iipA	mycobacterial invasion and intracellular
MMARE11_30900	0.159823	-2.64545	3.497e-06	ftsZ	cell division protein FtsZ"
MMARE11_04620	3.31611	1.72949	3.52262e-06	fadE5	acyl-CoA dehydrogenase FadE5"
MMARE11_52740	0.238407	-2.0685	3.66179e-06		PPE family protein"
MMARE11_03770	0.23689	-2.07771	3.69523e-06	mce1C	MCE-family protein Mce1C"
MMARE11_46160	6.08254	2.60467	3.73372e-06		PE-PGRS family protein"
MMARE11_04780	89.8514	6.48947	3.90645e-06	narK3_2	integral membrane nitrite extrusion protein
MMARE11_12810	59.9433	5.90553	3.97422e-06	desA3	linoleoyl-CoA desaturase, DesA3"
MMARE11_14280	0.0722504	-3.79085	4.05069e-06		conserved hypothetical membrane protein"
MMARE11_19310	4.90566	2.29445	4.09776e-06		conserved hypothetical protein"
MMARE11_46940	9.73855	3.28371	4.12973e-06	cpsY	UDP-glucose-4-epimerase, CpsY"
MMARE11_35290	16.2269	4.02032	4.53467e-06	rocD	ornithine aminotransferase RocD1 and RocD2"
MMARE11_19300	5.31284	2.40948	4.69571e-06		conserved membrane protein"
MMARE11_35670	0.086701	-3.52781	4.88853e-06	esxN_4	EsaT-6 like protein EsxN_4"
MMARE11_35680	0.086701	-3.52781	4.93152e-06	esxN_5	EsaT-6 like protein EsxN_5"
MMARE11_04850	0.182862	-2.45117	4.93152e-06	fadD2	fatty-acid-CoA ligase FadD2"
MMARE11_09660	0.343903	-1.53993	4.95271e-06	tuf	iron-regulated elongation factor Ef-tu, Tuf"
MMARE11_26490	4.17513	2.06182	4.95605e-06	ndh	NADH dehydrogenase Ndh"
MMARE11_16050	0.203543	-2.29659	5.04501e-06	fixA	electron transfer flavoprotein (beta-subunit)
MMARE11_23500	10.4116	3.38012	5.12258e-06		conserved hypothetical membrane protein"
MMARE11_43370	7.07947	2.82364	5.14601e-06		conserved hypothetical serine rich protein"
MMARE11_10070	0.192521	-2.37691	5.27062e-06	rplF	50S ribosomal protein L6, RplF"
MMARE11_35300	28.5746	4.83666	5.34706e-06		conserved hypothetical protein"
MMARE11_40550	7.70751	2.94627	5.37906e-06		transcriptional regulatory protein"
MMARE11_21790	0.0840899	-3.57192	5.46488e-06	otsB1	trehalose-6-phosphate phosphatase OtsB1"
MMARE11_39930	25.7866	4.68855	5.48172e-06		conserved hypothetical integral membrane
MMARE11_35690	0.0306869	-5.02623	5.48398e-06	esxP_3	EsaT-6 like protein EsxP_3"
MMARE11_35700	0.0306869	-5.02623	5.53385e-06	esxP_4	EsaT-6 like protein EsxP_4"
MMARE11_19270	2.81651	1.49391	5.63465e-06	sigB	RNA polymerase sigma factor SigB"
MMARE11_46530	0.343646	-1.541	5.63465e-06	cspA	cold shock protein a, CspA"
MMARE11_29150	7.05239	2.81811	5.72168e-06	folE_1	GTP cyclohydrolase I FolE_1"
MMARE11_31670	0.0973839	-3.36017	5.77986e-06		conserved hypothetical MbtH-like protein"
MMARE11_39100	0.182124	-2.45701	5.89714e-06	rho	transcription termination factor Rho"
MMARE11_01770	0.187855	-2.41231	6.3163e-06	esxA_1	6 kDa culture filtrate antigen EsxA_1 (early
MMARE11_04720	10.8945	3.44552	6.42572e-06	hsp	heat shock protein Hsp"
MMARE11_10060	0.228679	-2.1286	6.6216e-06	rpsH	30S ribosomal protein S8, RpsH"
MMARE11_21100	0.0991659	-3.33401	7.01352e-06	lprF	conserved lipoprotein LprF"
MMARE11_50450	3.72306	1.89649	7.01738e-06	ask	aspartate kinase Ask"
MMARE11_33970	17.2887	4.11175	7.04799e-06		conserved hypothetical secreted protein"
MMARE11_21280	8.55016	3.09595	7.07253e-06		conserved hypothetical secreted protein"
MMARE11_20170	0.0413488	-4.59601	7.36153e-06		conserved hypothetical protein"
MMARE11_52830	0.334429	-1.58023	7.44088e-06	espB	Esx-1 secreted protein, EspB"
MMARE11_10830	2.53994	1.34479	7.52262e-06	groES	10 kDa chaperone (GroES)"
MMARE11_46390	0.013515	-6.2093	7.60419e-06	crtYd	lycopene cyclase, CrtYd"
MMARE11_49230	0.289642	-1.78766	7.71168e-06	lsr2	iron-regulated Lsr2 protein precursor"
MMARE11_13700	0.184004	-2.44219	7.7236e-06	nuoN	NADH dehydrogenase I (chain N) NuoN
MMARE11_12650	0.281661	-1.82797	7.81979e-06	mtrA	two-component sensory transduction
MMARE11_09460	0.377419	-1.40576	8.21105e-06	rpoB	DNA-directed RNA polymerase, beta subunit, RpoB"
MMARE11_39790	9.48098	3.24504	8.50061e-06	pknH_1	transmembrane serine/threonine-protein kinase H,
MMARE11_24820	0.188576	-2.40678	8.71453e-06		'RNA chaperone/anti-terminator'"
MMARE11_01750	0.363479	-1.46005	8.77456e-06		PPE family protein"
MMARE11_36140	12.9452	3.69434	9.00188e-06		conserved hypothetical protein"
MMARE11_28670	21.6419	4.43576	9.21187e-06		conserved protein"
MMARE11_19330	15.3457	3.93976	9.37866e-06		conserved hypothetical protein"
MMARE11_47330	0.143478	-2.8011	1.00863e-05	pknF_2	serine/threonine-protein kinase PknF_2"
MMARE11_38990	0.347778	-1.52376	1.03366e-05	atpA	ATP synthase alpha chain AtpA"
MMARE11_16930	0.323049	-1.63017	1.0373e-05	ppsD	phenolpthiocerol synthesis type-I polyketide
MMARE11_50550	0.23724	-2.07558	1.03909e-05		conserved protein"
MMARE11_15540	11.9433	3.57813	1.05778e-05		conserved hypothetical protein"
MMARE11_43630	0.292049	-1.77572	1.07444e-05	sucC	succinyl-CoA synthetase (beta chain) SucC"
MMARE11_16470	0.290656	-1.78261	1.11276e-05	hupB	DNA-binding protein Hu, HupB"
MMARE11_42440	12.1415	3.60187	1.18045e-05		conserved hypothetical protein"
MMARE11_08660	0.0750073	-3.73683	1.20215e-05		trypsin-like serine protease"
MMARE11_13340	4.99061	2.31922	1.20215e-05		conserved ATP-binding protein ABC transporter"
MMARE11_34140	0.052399	-4.25432	1.20215e-05		conserved hypothetical protein"
MMARE11_38970	0.348909	-1.51908	1.22857e-05	atpD	ATP synthase beta chain AtpD"
MMARE11_34200	0.216462	-2.20782	1.23081e-05		Geranylgeranyl pyrophosphate synthase"
MMARE11_13720	0.16197	-2.6262	1.24954e-05	nuoL	NADH dehydrogenase I (chain L) NuoL
MMARE11_31400	0.281039	-1.83116	1.25234e-05	qcrC	ubiquinol-cytochrome C reductase QcrC"
MMARE11_49620	0.29645	-1.75414	1.25517e-05	cspA_1	cold shock protein A CspA_1"
MMARE11_22640	0.309548	-1.69176	1.2684e-05		conserved transmembrane transport protein, MmpL
MMARE11_29710	0.118226	-3.08038	1.29401e-05	mmpL5_5	conserved transmembrane transport protein,
MMARE11_51420	9.46661	3.24285	1.31013e-05		O-methyltransferase"
MMARE11_19320	7.63034	2.93175	1.35015e-05		conserved hypothetical protein"
MMARE11_51810	0.0446813	-4.48418	1.3651e-05		conserved hypothetical membrane protein"
MMARE11_46800	13.0739	3.70862	1.38378e-05		conserved hypothetical protein"
MMARE11_13740	0.102786	-3.28229	1.38992e-05	nuoJ	NADH dehydrogenase I (chain J) NuoJ
MMARE11_12820	7.52222	2.91116	1.41533e-05	desA3_1	linoleoyl-CoA desaturase, DesA3_1"
MMARE11_17300	7.39019	2.88561	1.44707e-05	lppW	conserved alanine rich lipoprotein LppW"
MMARE11_22530	0.26858	-1.89658	1.49043e-05		conserved hypothetical protein"
MMARE11_15910	0.0759764	-3.71831	1.518e-05		conserved membrane protein"
MMARE11_52210	6.77231	2.75965	1.57232e-05	espR	conserved protein"
MMARE11_36460	55.5159	5.79483	1.59428e-05		conserved hypothetical membrane protein"
MMARE11_03800	0.301777	-1.72844	1.85281e-05	mce1F	MCE-family protein Mce1F"
MMARE11_10520	26.326	4.71842	1.92638e-05		PPE family protein"
MMARE11_25700	0.241608	-2.04926	1.96765e-05		conserved hypothetical protein"
MMARE11_22760	0.18089	-2.46682	2.00871e-05		conserved hypothetical protein"
MMARE11_29720	0.0425373	-4.55513	2.23511e-05	mmpS4_1	conserved membrane transport protein, MmpS4_1"
MMARE11_51880	0.289824	-1.78675	2.23604e-05	fbpD	secreted Mpt51/Mpb51 antigen protein FbpD"
MMARE11_13770	0.26756	-1.90207	2.2548e-05	nuoG	NADH dehydrogenase I (chain G) NuoG
MMARE11_41570	0.159318	-2.65002	2.32569e-05	gnd2	6-phosphogluconate dehydrogenase,
MMARE11_15000	13.2894	3.7322	2.43333e-05		conserved hypothetical protein"
MMARE11_37200	0.170857	-2.54914	2.87995e-05	argW	'tRNA-Arg(tct)'"
MMARE11_18910	0.293953	-1.76634	2.89726e-05	ftsK	cell division transmembrane protein FtsK"
MMARE11_03760	0.318711	-1.64968	3.09e-05	mce1B	MCE-family protein Mce1B"
MMARE11_13780	0.187081	-2.41827	3.11192e-05	nuoF	NADH dehydrogenase I (chain F) NuoF
MMARE11_47140	18.7137	4.22603	3.28176e-05		conserved hypothetical protein"
MMARE11_22080	0.275455	-1.86011	3.90006e-05	moxR1	transcriptional regulatory protein, MoxR1"
MMARE11_53130	0.0834386	-3.58314	4.1873e-05		conserved protein"
MMARE11_13550	0.188114	-2.41032	4.672e-05	hpx	non-heme haloperoxidase Hpx"
MMARE11_33170	0.131171	-2.93048	4.81596e-05		pyruvate dikinase"
MMARE11_33140	0.0620396	-4.01067	5.13015e-05	gltD_1	NADH-dependent glutamate synthase (small
MMARE11_25890	18.7595	4.22955	5.50979e-05		PPE family protein, PPE25"
MMARE11_07780	0.324018	-1.62585	5.95032e-05	galE2	UDP-glucose 4-epimerase GalE2"
MMARE11_01760	0.188801	-2.40506	6.01839e-05	esxB_1	10 kDa culture filtrate antigen EsxB_1"
MMARE11_47920	0.260937	-1.93823	6.3424e-05	mce4F	MCE-family protein Mce4F"
MMARE11_20140	0.0973041	-3.36136	6.36463e-05	fadD11_1	long-chain-fatty-acid-CoA ligase, FadD11_1"
MMARE11_12910	23.327	4.54393	6.52564e-05		conserved hypothetical membrane protein"
MMARE11_07000	38.3336	5.26054	6.67663e-05		MFS transporter"
MMARE11_43620	0.211567	-2.24081	6.74961e-05	sucD	succinyl-CoA synthetase (alpha chain) SucD"
MMARE11_10650	0.291306	-1.77939	7.44217e-05	rpsI	ribosomal protein S9, RpsI"
MMARE11_03310	0.14019	-2.83454	7.93997e-05		quinone oxidoreductase"
MMARE11_22010	3.76359	1.91211	8.07463e-05		ATP-binding protein ABC transporter"
MMARE11_09860	0.239692	-2.06075	8.68791e-05	rplC	50S ribosomal protein L3 RplC"
MMARE11_51890	0.456445	-1.13149	8.86406e-05	fbpA	secreted antigen 85-A FbpA"
MMARE11_35440	28.4979	4.83278	8.98786e-05		methylase"
MMARE11_07770	0.296805	-1.75241	9.20132e-05		conserved hypothetical protein"
MMARE11_32010	5.30095	2.40625	9.57041e-05	panB	3-methyl-2-oxobutanoate hydroxymethyltransferase
MMARE11_52650	0.296392	-1.75442	0.000113421		conserved hypothetical transmembrane protein"
MMARE11_49030	0.294776	-1.76231	0.000127193		carbonic anhydrase"
MMARE11_22770	0.241428	-2.05034	0.000137056	papA3	conserved polyketide synthase associated protein
MMARE11_26250	0.373991	-1.41893	0.000147269		conserved protein"
MMARE11_44980	25.8243	4.69066	0.000156902		conserved hypothetical protein"
MMARE11_36150	12.1984	3.60862	0.0001627		conserved membrane permease"
MMARE11_30770	0.322532	-1.63249	0.00016291		non-ribosomal peptide synthetase"
MMARE11_33230	26.6535	4.73625	0.00016436	pitB	phosphate-transport permease PitB"
MMARE11_43320	0.33298	-1.58649	0.000165512		conserved hypothetical transmembrane protein"
MMARE11_37330	0.0943583	-3.40571	0.000168508	fadE19	acyl-CoA dehydrogenase FadE19"
MMARE11_02940	0.29108	-1.78051	0.000182274	pepA	serine protease PepA"
MMARE11_08410	3.60653	1.85061	0.000186533	pitA	low-affinity inorganic phosphate transporter,
MMARE11_13820	0.167654	-2.57645	0.000192095	nuoB	NADH dehydrogenase I (chain B) NuoB
MMARE11_43750	0.0988443	-3.3387	0.000196578		PE-PGRS family protein"
MMARE11_16940	0.423688	-1.23893	0.000197558	ppsC	phenolpthiocerol synthesis type-I polyketide
MMARE11_31570	3.01682	1.59303	0.000209679	ilvE	branched-chain amino acid transaminase IlvE"
MMARE11_03750	0.305185	-1.71225	0.000234296	mce1A	MCE-family protein Mce1A"
MMARE11_24960	0.102928	-3.2803	0.00025038		conserved hypothetical protein"
MMARE11_36120	0.0712852	-3.81025	0.000252169		conserved hypothetical protein"
MMARE11_36180	0.19398	-2.36602	0.000264121	cysH	3'-phosphoadenosine 5'-phosphosulfate reductase
MMARE11_22070	0.155639	-2.68373	0.000293235	iipB	mycobacterial invasion and intracellular
MMARE11_21880	2.62616	1.39295	0.00030075		conserved protein"
MMARE11_10360	6.01358	2.58822	0.000331456	mmsA	methylmalonate semialdehyde dehydrogenase, MmsA"
MMARE11_03720	0.340111	-1.55592	0.000333409	fadD5	fatty-acid-CoA ligase FadD5"
MMARE11_47960	0.189018	-2.4034	0.000356211	mce4B	MCE-family protein Mce4B"
MMARE11_44720	3.43714	1.78121	0.000356536		conserved hypothetical protein"
MMARE11_29480	0.328734	-1.60501	0.000366339	pks12	polyketide synthase, Pks12"
MMARE11_23150	0.193654	-2.36845	0.000385872	nadB	l-aspartate oxidase NadB"
MMARE11_33130	0.0277049	-5.17371	0.000413963		conserved hypothetical protein"
MMARE11_49420	0.107396	-3.21899	0.000415888	esxP_1	EsaT-6 like protein EsxP_1"
MMARE11_25800	7.41771	2.89097	0.000435838		conserved hypothetical membrane protein"
MMARE11_41630	13.1851	3.72084	0.000439727		conserved hypothetical protein"
MMARE11_25100	0.148355	-2.75288	0.000457174		PPE family protein, PPE8"
MMARE11_50540	0.229897	-2.12094	0.000458594	recR	recombination protein RecR"
MMARE11_26260	0.331815	-1.59155	0.000463623		conserved hypothetical regulatory protein"
MMARE11_40390	0.281936	-1.82656	0.000475753		conserved protein"
MMARE11_39010	0.420585	-1.24953	0.000480228	atpF	ATP synthase B chain AtpF"
MMARE11_09920	0.209951	-2.25188	0.000482192	rpsC	30S ribosomal protein S3, RpsC"
MMARE11_18530	0.433718	-1.20517	0.000487678	gpsI	bifunctional protein polyribonucleotide
MMARE11_00880	10.3927	3.3775	0.000499341		non-ribosomal peptide synthetase"
MMARE11_01320	6.35234	2.66729	0.000505738		transcriptional regulator"
MMARE11_32390	0.475842	-1.07145	0.000540716	kasA	3-oxoacyl-[acyl-carrier protein] synthase 1
MMARE11_28260	2.9356	1.55366	0.000545202		hypothetical protein"
MMARE11_23190	4.72661	2.24081	0.0005507	hisC1	histidinol-phosphate aminotransferase HisC1"
MMARE11_16060	0.236428	-2.08053	0.000572223	fixB	electron transfer flavoprotein (alpha-subunit)
MMARE11_28270	3.47861	1.79851	0.000574011		conserved hypothetical membrane protein"
MMARE11_47280	0.0915964	-3.44856	0.00058406		conserved protein"
MMARE11_32400	0.317143	-1.65679	0.000603196	kasB	3-oxoacyl-[acyl-carrier protein] synthase 2
MMARE11_51030	0.361432	-1.4682	0.000617377		PE family protein, PE34"
MMARE11_43640	3.14653	1.65376	0.00061804		conserved hypothetical protein"
MMARE11_18220	0.418383	-1.25711	0.000630431	infB	translation initiation factor IF-2 InfB"
MMARE11_02690	0.031686	-4.98001	0.00066857		PE-PGRS family protein, PE_PGRS1"
MMARE11_07930	0.299209	-1.74078	0.000672015	hemC	porphobilinogen deaminase HemC"
MMARE11_04150	2.10478	1.07367	0.000674731	pckA	iron-regulated phosphoenolpyruvate carboxykinase
MMARE11_28350	0.363496	-1.45999	0.000677523	katG	catalase-peroxidase-peroxynitritase T KatG"
MMARE11_10090	0.170822	-2.54943	0.000716676	rpsE	30S ribosomal protein S5, RpsE"
MMARE11_32410	0.422055	-1.2445	0.000722974	accD6	acetyl/propionyl-CoA carboxylase (beta subunit)
MMARE11_30850	0.39168	-1.35225	0.000729312	wag31	conserved secreted antigen Wag31"
MMARE11_06750	0.312201	-1.67945	0.000733771	lpqL	lipoprotein aminopeptidase LpqL"
MMARE11_36110	0.270907	-1.88413	0.000769289	desA1_1	acyl-[acyl-carrier protein] desaturase DesA1_1"
MMARE11_07940	0.308454	-1.69687	0.000775624	hemD	uroporphyrin-III C-methyltransferase HemD"
MMARE11_14990	13.3902	3.74311	0.000780733		oxidoreductase"
MMARE11_09220	0.343006	-1.54369	0.000790944	rplK	50S ribosomal protein L11, RplK"
MMARE11_51850	0.450909	-1.14909	0.000817329	pks13	polyketide synthase Pks13"
MMARE11_52730	0.324577	-1.62337	0.000867487		PE family protein"
MMARE11_09910	0.184241	-2.44033	0.000889739	rplV	50S ribosomal protein L22, RplV"
MMARE11_51350	0.317252	-1.6563	0.000923682	tcrY	two-component sensor kinase TcrY"
MMARE11_01310	4.42091	2.14434	0.000936805		conserved hypothetical membrane protein"
MMARE11_16870	0.507097	-0.979666	0.000936914	mas	multifunctional mycocerosic acid synthase
MMARE11_22540	0.236862	-2.07788	0.000960495	ilvB1_3	acetolactate synthase (large subunit) IlvB1_3"
MMARE11_52790	0.412776	-1.27657	0.000968324		conserved hypothetical alanine rich secreted
MMARE11_14320	0.107327	-3.21992	0.00098672		conserved hypothetical protein"
MMARE11_23690	14.4081	3.84881	0.000988404		conserved hypothetical membrane protein"
MMARE11_22310	0.317609	-1.65468	0.000997034	udgL	UDP-glucose 6-dehydrogenase, UdgL"
MMARE11_13760	0.252553	-1.98534	0.00100015	nuoH	NADH dehydrogenase I (chain H) NuoH
MMARE11_22340	0.16513	-2.59832	0.00100532		nucleoside-diphosphate-sugar epimerase"
MMARE11_22490	0.172594	-2.53455	0.00105256		conserved hypothetical transmembrane protein"
MMARE11_42680	0.469824	-1.08981	0.00108306	esxP	EsaT-6 like protein EsxP"
MMARE11_31700	0.30318	-1.72175	0.00112396		non-ribosomal peptide synthetase"
MMARE11_01070	16.2012	4.01803	0.00113151		conserved hypothetical protein"
MMARE11_04730	13.7265	3.77889	0.00119882	nirB	nitrite reductase [NAD(P)H] large subunit [fad
MMARE11_20180	0.0810305	-3.62539	0.0012328		conserved transmembrane alanine and leucine rich
MMARE11_23710	0.290973	-1.78104	0.00123771	infC	initiation factor IF-3 InfC"
MMARE11_30890	0.204719	-2.28828	0.00124447	yfiH	conserved membrane protein YfiH"
MMARE11_21210	0.347214	-1.5261	0.0012573	carB	carbamoyl-phosphate synthase large chain CarB"
MMARE11_29010	8.67558	3.11696	0.00129902		transcriptional regulatory protein (probably
MMARE11_09420	2.4746	1.3072	0.00130122	rplL	50S ribosomal protein L7/L12, RplL"
MMARE11_33870	0.0731601	-3.7728	0.00135685		conserved hypothetical protein"
MMARE11_41070	0.106912	-3.22551	0.0013677		conserved hypothetical secreted protein"
MMARE11_47930	0.273159	-1.87218	0.00139131	lprN	MCE-family lipoprotein LprN"
MMARE11_49020	0.362255	-1.46492	0.00140733		conserved membrane protein"
MMARE11_10050	0.309096	-1.69387	0.00140923	rpsN	30S ribosomal protein S14, RpsN"
MMARE11_45030	0.400902	-1.31868	0.00141064	fadA	acyl-CoA thiolase FadA"
MMARE11_13800	0.337425	-1.56736	0.00141064	nuoD	NADH dehydrogenase I (chain D) NuoD
MMARE11_16920	0.446909	-1.16195	0.00141347	ppsE	phenolpthiocerol synthesis type-I polyketide
MMARE11_23490	3.52734	1.81858	0.00146054	cydA	integral membrane cytochrome D ubiquinol oxidase
MMARE11_29130	9.86965	3.303	0.00146101	hspR_2	heat shock protein transcriptional repressor
MMARE11_04600	0.183148	-2.44892	0.00146851	fabG4	3-oxoacyl-[acyl-carrier protein] reductase
MMARE11_23560	0.514764	-0.958017	0.00152148	rpsA	ribosomal protein S1 RpsA"
MMARE11_21870	3.68554	1.88188	0.00160596		transcriptional regulatory protein"
MMARE11_29160	0.411578	-1.28076	0.00174222		conserved membrane protein"
MMARE11_22710	3.17956	1.66883	0.00175571	wbbL2	rhamnosyl transferase WbbL2"
MMARE11_31810	0.156863	-2.67242	0.00179652		conserved hypothetical protein"
MMARE11_07440	0.514115	-0.959837	0.00180205	umaA	mycolic acid synthase UmaA"
MMARE11_21900	2.62355	1.39152	0.00182789		conserved ATP-binding protein ABC transporter"
MMARE11_40790	15.0575	3.91241	0.00184413	narK3_4	integral membrane nitrite extrusion protein
MMARE11_47320	0.0514972	-4.27936	0.00185205		conserved hypothetical protein"
MMARE11_26740	2.63235	1.39635	0.00186779	treS_1	trehalose synthase TreS_1"
MMARE11_33990	0.321511	-1.63706	0.00187037		conserved hypothetical protein"
MMARE11_17190	0.38743	-1.36799	0.0018838	ffh	signal recognition particle protein Ffh"
MMARE11_45020	0.444591	-1.16945	0.00191101	fadB	fatty oxidation protein FadB"
MMARE11_22550	0.220364	-2.18204	0.0019393	wcaA	glycosyltransferase, WcaA"
MMARE11_25960	0.431132	-1.2138	0.00196916		conserved protein"
MMARE11_37130	0.418687	-1.25606	0.00197634		ATP-binding component of an ABC transporter"
MMARE11_34680	0.197432	-2.34057	0.00198361		conserved hypothetical membrane protein"
MMARE11_21630	0.344112	-1.53905	0.00199458	tpi	triosephosphate isomerase Tpi"
MMARE11_10080	0.140757	-2.82873	0.00200176	rplR	50S ribosomal protein L18, RplR"
MMARE11_30230	2.99125	1.58075	0.00200346	lpd_1	dihydrolipoamide dehydrogenase Lpd_1"
MMARE11_10990	0.365486	-1.45211	0.00201658	choD	cholesterol oxidase precursor ChoD"
MMARE11_09210	0.462216	-1.11336	0.00209873	nusG	transcription antitermination protein, NusG"
MMARE11_22020	4.45732	2.15618	0.00211818		transcriptional regulatory protein"
MMARE11_38960	0.399768	-1.32277	0.00212492	atpC	ATP synthase epsilon chain AtpC"
MMARE11_11040	7.86567	2.97557	0.00213496		conserved hypothetical protein"
MMARE11_04610	0.207567	-2.26835	0.00213903	fadA2	acetyl-CoA acyltransferase FadA2"
MMARE11_10480	0.351686	-1.50764	0.00214981	rplQ	50S ribosomal protein L17, RplQ"
MMARE11_21230	0.176742	-2.50028	0.0021692	mihF	integration host factor MihF"
MMARE11_48210	4.43536	2.14905	0.00223966		conserved hypothetical secreted protein"
MMARE11_48220	4.43536	2.14905	0.00229074		conserved hypothetical membrane protein"
MMARE11_12000	0.163601	-2.61174	0.00230832	atsB	arylsulfatase AtsB (aryl-sulfate
MMARE11_10100	0.187563	-2.41455	0.00231083	rpmD	50S ribosomal protein L30, RpmD"
MMARE11_03300	0.341669	-1.54933	0.00232277		short-chain type dehydrogenase/reductase"
MMARE11_35270	8.51506	3.09002	0.00234546		conserved hypothetical protein"
MMARE11_30880	0.272917	-1.87346	0.00238665		conserved protein"
MMARE11_29500	2.06355	1.04513	0.00239143		conserved hypothetical protein"
MMARE11_17470	0.43594	-1.1978	0.00242307	tsf	elongation factor Tsf"
MMARE11_34050	0.227578	-2.13557	0.00245164		conserved hypothetical protein"
MMARE11_22700	2.41909	1.27447	0.00250258		conserved hypothetical protein"
MMARE11_36750	0.488671	-1.03306	0.0025168	rne	ribonuclease E Rne"
MMARE11_47760	2.68094	1.42274	0.00257781	cpsA	conserved hypothetical membrane protein CpsA"
MMARE11_22630	0.379299	-1.39859	0.00259463	fadD25	fatty acyl-AMP ligase FadD25"
MMARE11_44000	3.12176	1.64236	0.00262222		DNA binding domain, excisionase family"
MMARE11_13500	0.0885517	-3.49734	0.00267347		hypothetical protein"
MMARE11_19150	0.462734	-1.11174	0.00267895		conserved transmembrane alanine and glycine rich
MMARE11_03810	0.302437	-1.72529	0.00268378		conserved Mce associated membrane protein"
MMARE11_34110	0.0992449	-3.33286	0.00278345		flavodoxin oxidoreductase"
MMARE11_52660	0.47529	-1.07312	0.00283806		conserved hypothetical protein"
MMARE11_22370	0.154102	-2.69804	0.00289303		conserved hypothetical methyltransferase"
MMARE11_09890	0.424963	-1.23459	0.00290165	rplB	50S ribosomal protein L2, RplB"
MMARE11_13710	0.341707	-1.54917	0.00294005	nuoM	NADH dehydrogenase I (chain M) NuoM
MMARE11_42770	0.38889	-1.36257	0.00295618	eno	enolase Eno"
MMARE11_03780	0.374837	-1.41567	0.00295806	mce1D	MCE-family protein Mce1D"
MMARE11_23970	2.63269	1.39654	0.00300114	pks11_1	chalcone synthase, Pks11_1"
MMARE11_33890	0.135245	-2.88635	0.0030204		conserved hypothetical membrane protein"
MMARE11_04790	5.18814	2.37522	0.00311775	aac	aminoglycoside 2'-N-acetyltransferase Aac"
MMARE11_21970	0.422722	-1.24222	0.00314353	ctpD	cation transporter p-type ATPase D CtpD"
MMARE11_52140	2.03443	1.02462	0.00317344	bfrB	bacterioferritin BfrB"
MMARE11_21250	1.8573	0.893211	0.00319005	rpoZ	DNA-directed RNA polymerase (omega chain) RpoZ"
MMARE11_22740	0.163896	-2.60915	0.00320451		conserved hypothetical transmembrane protein"
MMARE11_30930	0.276502	-1.85464	0.00321502	murG	UDP-N-acetylglucosamine-N-acetylmuramyl-(pentapeptide)
MMARE11_20370	0.496926	-1.0089	0.00324023	snzP	pyridoxine biosynthesis protein, SnzP"
MMARE11_39450	2.76462	1.46708	0.00326352		carbonic anhydrase"
MMARE11_12480	0.479374	-1.06078	0.00330136	whiB2	transcriptional regulatory protein Whib-like
MMARE11_00720	0.220483	-2.18126	0.00334423	ssb	single-strand binding protein Ssb"
MMARE11_07300	0.0740234	-3.75587	0.00336634	putA_1	aldehyde dehydrogenase, PutA_1"
MMARE11_36850	0.446397	-1.1636	0.00337007	porB	pyruvate:ferredoxin oxidoreductase PorB, beta
MMARE11_41640	13.9053	3.79757	0.00337116		conserved hypothetical exported protein"
MMARE11_36920	0.374319	-1.41766	0.00338484	glyV	'tRNA-Gly(tcc)'"
MMARE11_38980	0.384178	-1.38015	0.00341622	atpG	ATP synthase gamma chain AtpG"
MMARE11_53080	2.45197	1.29394	0.00345291		hydrolase"
MMARE11_23020	3.03871	1.60346	0.00351218		conserved hypothetical membrane protein"
MMARE11_09850	0.321226	-1.63834	0.00352989	rpsJ	30S ribosomal protein S10, RpsJ"
MMARE11_42690	0.346507	-1.52905	0.00353235	esxN_1	EsaT-6 like protein EsxN_1"
MMARE11_17010	0.38454	-1.3788	0.00355614		conserved protein"
MMARE11_46460	15.9526	3.99572	0.00359154		conserved hypothetical transmembrane protein"
MMARE11_21520	0.216696	-2.20625	0.00360817	whiA	transcriptional regulatory protein WhiA"
MMARE11_37700	0.168653	-2.56787	0.00363262		conserved hypothetical secreted protein"
MMARE11_52810	0.42267	-1.24239	0.00368166		conserved hypothetical alanine and proline rich
MMARE11_13790	0.201472	-2.31135	0.00372789	nuoE	NADH dehydrogenase I (chain E) NuoE
MMARE11_01730	2.09061	1.06393	0.00375283		conserved hypothetical membrane protein"
MMARE11_30020	2.3486	1.2318	0.00390432	tatA	sec-independent protein translocase
MMARE11_02980	0.125469	-2.99459	0.00396159	fbpC	secreted antigen 85-C FbpC"
MMARE11_35540	0.150503	-2.73214	0.0040282	cysE	serine acetyltransferase CysE"
MMARE11p_00890	15.8107	3.98283	0.00407		hypothetical protein"
MMARE11_23720	0.202561	-2.30357	0.00420758	rpmL	50S ribosomal protein L35, RpmL"
MMARE11_40130	20.6043	4.36487	0.00421033	gabP_1	GabA permease GabP_1"
MMARE11_16800	0.313475	-1.67358	0.00427091	fadD22	fatty-acid-CoA ligase FadD22"
MMARE11_42610	2.53662	1.34291	0.0043977		hypothetical membrane protein"
MMARE11_10640	0.490963	-1.02631	0.00447673	rplM	50S ribosomal protein L13, RplM"
MMARE11_28500	0.151873	-2.71906	0.00449703		conserved hypothetical secreted protein"
MMARE11_49220	0.59271	-0.754603	0.00450013	clpC1	ATP-dependent protease ATP-binding subunit
MMARE11_12110	12.5683	3.65171	0.00464905	lat	L-lysine-epsilon aminotransferase Lat"
MMARE11_10900	3.02514	1.597	0.0046674		metal-dependent hydrolase"
MMARE11_08110	0.219362	-2.18861	0.00472193	ctpF	metal cation-transporting p-type ATPase F, CtpF"
MMARE11_19210	3.25773	1.70386	0.00478207		conserved hypothetical hydrolase"
MMARE11_35480	4.91649	2.29763	0.00493852		adenylate cyclase"
MMARE11_32450	3.74815	1.90618	0.00498858		flavoprotein"
MMARE11_04590	0.216909	-2.20484	0.00500087		conserved membrane protein"
MMARE11_04980	2.77327	1.47159	0.00509727		conserved protein"
MMARE11_10960	0.454515	-1.1376	0.00511734	guaB2	inosine-5'-monophosphate (imp) dehydrogenase,
MMARE11_47990	0.303954	-1.71807	0.0051616	yrbE4A	conserved membrane protein YrbE4A"
MMARE11_18230	0.332316	-1.58937	0.00516164	rbfA	ribosome-binding factor a RbfA"
MMARE11_43030	0.325452	-1.61948	0.00517695		conserved hypothetical membrane protein"
MMARE11_52370	0.557522	-0.842899	0.00535081	gltB	ferredoxin-dependent glutamate synthase [NADPH]
MMARE11_09640	0.246098	-2.0227	0.00539928	rpsG	30S ribosomal protein S7, RpsG"
MMARE11_30920	0.337064	-1.5689	0.00544094	murC	UDP-N-acetylmuramate-alanine ligase MurC"
MMARE11_25390	0.350303	-1.51333	0.00547718		putative signal-transduction protein containing
MMARE11_31390	0.452024	-1.14553	0.00552937	ctaE	cytochrome C oxidase (subunit III) CtaE"
MMARE11_04160	2.87974	1.52594	0.00567024	fadD4	fatty-acid-CoA ligase FadD4"
MMARE11_21240	0.223399	-2.16231	0.00581657	gmk	guanylate kinase Gmk"
MMARE11_49880	0.507783	-0.977715	0.005845		conserved regulatory protein"
MMARE11_31000	0.429523	-1.21919	0.00592135	pbpB	penicillin-binding membrane protein PbpB"
MMARE11_05020	0.282189	-1.82527	0.00596476		PPE family protein, PPE4"
MMARE11_49490	0.355343	-1.49272	0.00604976	dacB1	D-alanyl-D-alanine carboxypeptidase DacB1"
MMARE11_25850	0.54258	-0.882091	0.00605561		conserved FtsK/SpoIIIE family protein"
MMARE11_37340	0.180528	-2.46971	0.00605592	accA1	acetyl-/propionyl-coenzyme A carboxylase alpha
MMARE11_24300	0.361682	-1.46721	0.00612528		conserved hypothetical membrane protein"
MMARE11_22690	1.608	0.685266	0.00623305		hypothetical protein"
MMARE11_46140	2.96052	1.56585	0.00626205		'pyruvate dehydrogenase (acetyl-transferring) E1
MMARE11_20130	0.231561	-2.11053	0.00626913		conserved hypothetical protein"
MMARE11_12300	0.331346	-1.59359	0.00630245	fadE25	acyl-CoA dehydrogenase FadE25"
MMARE11_03790	0.316564	-1.65943	0.00635987	lprK	MCE-family lipoprotein LprK (MCE-family
MMARE11_23140	0.308206	-1.69803	0.00639037	nadA	quinolinate synthetase NadA"
MMARE11_01390	2.95507	1.56319	0.00641272		conserved protein"
MMARE11_31560	3.01241	1.59092	0.00642753		conserved hypothetical integral membrane
MMARE11_37350	0.226234	-2.14411	0.00644115	accD1	acetyl-/propionyl-CoA carboxylase (beta subunit)AccD1
MMARE11_00710	0.422715	-1.24224	0.00652666	rpsF	30S ribosomal protein S6 RpsF"
MMARE11_50880	0.3773	-1.40621	0.0065612		conserved hypothetical protein"
MMARE11_27550	2.78171	1.47597	0.00657197	fadD31	acyl-CoA ligase FadD31"
MMARE11_26030	9.25266	3.20987	0.00682702		PPE family protein, PPE31"
MMARE11_22110	0.297471	-1.74918	0.00686559	fabG1	3-oxoacyl-[acyl-carrier protein] reductase,
MMARE11_26070	11.8252	3.56379	0.00691403	mgtC	Mg2+ transport p-type ATPase C MgtC"
MMARE11_43740	0.0673393	-3.89241	0.00693442		PE-PGRS family protein"
MMARE11_22880	0.191137	-2.38732	0.00697436		fatty acyl-CoA reductase"
MMARE11_09200	0.495619	-1.0127	0.00700196	secE	preprotein translocase (tail-anchored membrane
MMARE11_51900	0.313281	-1.67447	0.0070024		conserved transmembrane protein"
MMARE11_40650	5.8039	2.53702	0.00704341	putA	proline dehydrogenase, PutA"
MMARE11_50300	0.0520304	-4.2645	0.00705818		PE-PGRS family protein, PE_PGRS9_2"
MMARE11_10660	0.428731	-1.22186	0.00707364	mrsA	phosphomannomutase, MrsA"
MMARE11_31820	0.14964	-2.74043	0.00729784		conserved hypothetical protein"
MMARE11_15640	0.310331	-1.68812	0.00737138		transcriptional regulatory protein (probably
MMARE11_28280	7.94165	2.98944	0.00744351		hypothetical protein"
MMARE11_32020	4.53176	2.18007	0.00745638		conserved hypothetical membrane protein"
MMARE11_06760	0.25407	-1.9767	0.00746378	lpqL_1	lipoprotein aminopeptidase LpqL_1"
MMARE11_24310	0.274263	-1.86637	0.00757912		conserved hypothetical protein"
MMARE11_42210	5.2013	2.37887	0.00758753		conserved hypothetical protein"
MMARE11_00130	4.36768	2.12687	0.00766884		conserved hypothetical membrane protein"
MMARE11_10950	2.39543	1.26028	0.00777431		conserved hypothetical protein"
MMARE11_38840	0.461099	-1.11685	0.00777522	fadA4	acetyl-CoA acetyltransferase FadA4"
MMARE11_26330	0.467789	-1.09607	0.00800309		conserved membrane protein"
MMARE11_43440	2.5262	1.33697	0.00802601	rpmF	50S ribosomal protein L32 RpmF"
MMARE11_32220	8.6375	3.11061	0.00812533		hypothetical protein"
MMARE11_50480	2.58795	1.37181	0.00816119	leuA	2-isopropylmalate synthase LeuA"
MMARE11_07350	0.325977	-1.61716	0.0081951	lpd	dihydrolipoamide dehydrogenase Lpd"
MMARE11_10560	4.13457	2.04774	0.00819569	cut3	cutinase precursor, Cut3"
MMARE11_52670	0.544596	-0.876741	0.00850037		conserved hypothetical protein"
MMARE11_41620	5.39182	2.43077	0.00857405		conserved protein"
MMARE11_37150	0.140637	-2.82996	0.00858681		hypothetical protein"
MMARE11_15690	3.05274	1.6101	0.00874746		conserved protein"
MMARE11_39550	0.345729	-1.53229	0.00879545	lprC	lipoprotein LprC"
MMARE11_09650	0.487633	-1.03613	0.00880827	fusA1	elongation factor G, FusA1"
MMARE11_09900	0.340846	-1.55281	0.00884324	rpsS	50S ribosomal protein S19, RpsS"
MMARE11_24070	0.402505	-1.31292	0.00898976		long-chain acyl-CoA synthase"
MMARE11_10040	0.517173	-0.951282	0.00901821	rplE	50S ribosomal protein L5, RplE"
MMARE11_26750	1.89135	0.919418	0.00909212	ahpD	alkyl hydroperoxide reductase D protein AhpD"
MMARE11_04580	0.314739	-1.66777	0.0091281		conserved transmembrane protein"
MMARE11_00740	0.392125	-1.35061	0.0091482	rplI	50S ribosomal protein L9 RplI"
MMARE11_44320	4.7401	2.24492	0.00915142		conserved hypothetical protein"
MMARE11_05950	1.97913	0.984863	0.00928635	clpB	endopeptidase ATP binding protein (chain B)
MMARE11_16140	6.92117	2.79102	0.00938929		methyltransferase"
MMARE11_05040	0.339551	-1.5583	0.00946509	esxH	EsaT-6 like protein EsxH"
MMARE11_34890	0.143178	-2.80412	0.00949358		PE-PGRS family protein"
MMARE11_25080	6.03358	2.59301	0.009527		Z-decaprenyl diphosphate synthase"
MMARE11_19740	5.93711	2.56976	0.00955151		conserved secreted protein"
MMARE11_19280	5.84898	2.54818	0.00958871		conserved hypothetical membrane protein"
MMARE11_07310	0.121304	-3.0433	0.00961629		conserved hypothetical protein"
MMARE11_43380	7.41898	2.89122	0.00972155		conserved hypothetical membrane protein"
MMARE11_24570	0.260559	-1.94032	0.00976952	engA	'tRNA-Pro(ggg)'"
MMARE11_23180	2.14445	1.10061	0.00995292	hisD	histidinol dehydrogenase HisD"
MMARE11_28130	4.27677	2.09652	0.010062		hypothetical protein"
MMARE11_34010	0.122208	-3.03259	0.0100729		pyruvate dehydrogenase E1 component (alpha
MMARE11_25910	3.8341	1.93889	0.0101552		PPE family protein, PPE26"
MMARE11_10110	0.395714	-1.33747	0.0101705	rplO	50S ribosomal protein L15, RplO"
MMARE11_33450	7.45707	2.89861	0.0102145		transcriptional regulatory protein (probably
MMARE11_16770	0.386533	-1.37134	0.0102606		ketoreductase"
MMARE11_34670	0.201115	-2.31391	0.0103983		conserved proline, glycine, valine-rich secreted
MMARE11_52630	0.397504	-1.33096	0.0104243	whiB6	conserved hypothetical protein"
MMARE11_51910	0.348401	-1.52118	0.0104397		conserved transmembrane protein"
MMARE11_09930	0.39493	-1.34033	0.0104671	rplP	50S ribosomal protein L16, RplP"
MMARE11_15410	5.81774	2.54046	0.0104765		conserved hypothetical protein"
MMARE11_21350	3.07305	1.61967	0.0104907		transcriptional regulatory protein"
MMARE11_26860	2.67705	1.42064	0.0105093		conserved hypothetical amidase"
MMARE11_00870	9.01472	3.17228	0.0105149		polyketide synthase"
MMARE11_22660	0.444833	-1.16867	0.010561	pks5_1	polyketide synthase, Pks5_1"
MMARE11_09450	0.57529	-0.797638	0.0105698	mkl	ribonucleotide-transport ATP-binding protein ABC
MMARE11p_00050	3.83216	1.93816	0.010595		'Fic/DOC family protein'"
MMARE11_01370	5.08889	2.34735	0.0106263		transcriptional regulatory protein (probably
MMARE11_36680	4.96495	2.31178	0.0108111	cyp268A2	cytochrome P450 268A2 Cyp268A2"
MMARE11_48660	5.63423	2.49422	0.0108178	fadE31	acyl-CoA dehydrogenase FadE31"
MMARE11_31950	0.449829	-1.15255	0.0108232	glnE	glutamate-ammonia-ligase adenylyltransferase
MMARE11_37310	0.196395	-2.34817	0.0108669	citE	citrate (pro-3s)-lyase (beta subunit) CitE"
MMARE11_27290	14.9666	3.90367	0.0109978		DNA-binding transcriptional regulator EnvR"
MMARE11_49410	0.1491	-2.74565	0.0109992	esxN_2	EsaT-6 like protein EsxN_2"
MMARE11_31800	0.238869	-2.06571	0.0110064	wrbA	multimeric flavodoxin WrbA"
MMARE11_24970	0.242331	-2.04495	0.0110456		metal cation transporter p-type ATPase a, CtpF"
MMARE11_47980	0.314252	-1.67	0.0110571	yrbE4B	conserved hypothetical membrane protein YrbE4B"
MMARE11_41460	21.9601	4.45682	0.011138	metE	5-methyltetrahydropteroyltriglutamate--homocysteine
MMARE11_25300	0.411903	-1.27962	0.0112314		aldehyde dehydrogenase"
MMARE11_17970	2.81052	1.49084	0.0112999	hyaB	nickel/iron-hydrogenase I large subunit, HyaB"
MMARE11_47910	0.295701	-1.75779	0.0113038		conserved hypothetical alanine and valine rich
MMARE11_38010	0.332078	-1.59041	0.0113351		conserved hypothetical alanine-rich protein"
MMARE11_50570	0.408047	-1.29319	0.0114545		conserved protein"
MMARE11_40120	6.69741	2.7436	0.0115135	fgd2	F420-dependent glucose-6-phosphate dehydrogenase
MMARE11_21680	5.11994	2.35613	0.0115909	secG	protein-export membrane protein (translocase
MMARE11_20540	0.0782024	-3.67664	0.0115912		PE-PGRS family protein"
MMARE11_04990	2.72969	1.44873	0.011672		conserved membrane protein"
MMARE11_51410	11.3727	3.5075	0.0117074		PE-PGRS family protein"
MMARE11_18500	2.50651	1.32568	0.0117148	rpsO	30S ribosomal protein S15 RpsO"
MMARE11_24430	4.33713	2.11674	0.0117609		integral membrane drug efflux protein"
MMARE11_47220	5.20126	2.37886	0.0118001		aldehyde dehydrogenase"
MMARE11_04270	0.207565	-2.26837	0.0119171	echA1	enoyl-CoA hydratase EchA1"
MMARE11_46130	2.2058	1.1413	0.0120171		sensory histidine kinase UhpB"
MMARE11_00730	0.241787	-2.04819	0.0120451	rpsR1	30S ribosomal protein S18-1 RpsR1"
MMARE11_52820	0.597118	-0.743913	0.0120816		conserved hypothetical protein"
MMARE11_31340	3.27459	1.71132	0.0122152		conserved hypothetical secreted protein"
MMARE11_09870	0.332874	-1.58695	0.0122749	rplD	50S ribosomal protein L4, RplD"
MMARE11_10870	0.139259	-2.84415	0.0124517		PPE family protein"
MMARE11_08630	0.53057	-0.914385	0.0124772	sulP	transmembrane carbonic anhydrase, SulP"
MMARE11_48650	10.1058	3.33712	0.0126704	fadD3	fatty-acid-CoA ligase FadD3"
MMARE11_40640	6.29971	2.65529	0.0126739		transcriptional regulator"
MMARE11_16750	0.533771	-0.905708	0.0128983		conserved hypothetical protein"
MMARE11_21990	3.91505	1.96903	0.0129031	trxB1	thioredoxin TrxB1"
MMARE11_51840	0.525766	-0.927507	0.0130667	accD4_1	propionyl-CoA carboxylase beta chain 4 AccD4_1"
MMARE11_14620	0.105826	-3.24024	0.013196		conserved hypothetical protein"
MMARE11_32610	3.4704	1.7951	0.0133187	cyp124A1	cytochrome P450 124A1, Cyp124A1"
MMARE11_22330	0.435263	-1.20004	0.0133609		glycosyl transferase"
MMARE11_50920	0.4538	-1.13987	0.0133795	fadD15_1	long-chain-fatty-acid-CoA ligase FadD15_1"
MMARE11_43680	3.60357	1.84943	0.0133873		conserved hypothetical protein"
MMARE11_10240	0.513402	-0.961839	0.0134521		conserved protein"
MMARE11_31070	3.28356	1.71526	0.0134984		conserved protein"
MMARE11_23030	0.379338	-1.39844	0.0136387		inv protein"
MMARE11_46900	1.68003	0.748486	0.0136777	purF	amidophosphoribosyltransferase, PurF"
MMARE11_41340	0.136013	-2.87819	0.0138279		PPE family protein"
MMARE11_46310	0.250715	-1.99588	0.0138832		hypothetical membrane protein"
MMARE11_00960	0.277294	-1.85051	0.0139287	celA	cellobiohydrolase a (1,4-beta-cellobiosidase a)
MMARE11_36060	4.28754	2.10015	0.0141677	mbtJ	acetyl hydrolase MbtJ"
MMARE11_17530	0.45934	-1.12237	0.0142574	pyrH	uridylate kinase PyrH"
MMARE11_43400	0.400552	-1.31994	0.0143177	moaB2	pterin-4-alpha-carbinolamine dehydratase MoaB2"
MMARE11_24440	2.49516	1.31913	0.0143488		PPE family protein"
MMARE11_19220	2.88351	1.52783	0.0143581		conserved protein"
MMARE11_50440	2.19299	1.1329	0.0143756	asd	aspartate-semialdehyde dehydrogenase Asd"
MMARE11_23640	2.91665	1.54431	0.0144239		conserved protein"
MMARE11_15930	0.282255	-1.82493	0.0144881		tryptophan-rich sensory protein"
MMARE11_22320	0.450673	-1.14985	0.0145239	galE5	UDP-glucose 4-epimerase, GalE5"
MMARE11_17750	13.4045	3.74465	0.0146448		PPE family protein"
MMARE11_39360	3.96373	1.98686	0.014732		conserved hypothetical transport protein"
MMARE11_41200	1.83488	0.875684	0.0147512		conserved hypothetical protein"
MMARE11_42010	3.0202	1.59464	0.0147887		hemolysin-like protein"
MMARE11_31640	0.237833	-2.07198	0.0148078		integral membrane protein ABC transporter"
MMARE11_44350	0.190959	-2.38867	0.0148187		PE family protein"
MMARE11_11440	0.494084	-1.01717	0.0148406	metA	homoserine O-acetyltransferase MetA"
MMARE11_04740	18.8481	4.23634	0.0148717	nirD	nitrite reductase [NAD(P)H] small subunit NirD"
MMARE11_00060	0.549009	-0.865099	0.0148764	gyrA	DNA gyrase (subunit A) GyrA"
MMARE11_36400	1.77298	0.826172	0.0149205	rpsT	30S ribosomal protein S20 RpsT"
MMARE11_38940	5.74029	2.52112	0.015049		cobalamin adenosyltransferase"
MMARE11_04560	0.300922	-1.73254	0.0151833	lpqI	conserved lipoprotein LpqI"
MMARE11_31680	0.279944	-1.83679	0.0151936		conserved transmembrane transport protein-MmpL
MMARE11_39120	0.418452	-1.25687	0.0152268	thrC	threonine synthase ThrC"
MMARE11_32600	5.03621	2.33234	0.0152849	mmpS5_2	conserved transmembrane protein, MmpS5_2"
MMARE11_25140	11.6886	3.54703	0.0153928		hypothetical membrane protein"
MMARE11_24360	4.52627	2.17832	0.0154018		myo-inositol-1-phosphate synthase"
MMARE11_24220	4.55493	2.18743	0.0154368		putative domain protein"
MMARE11_35190	6.60561	2.72369	0.0154617		conserved hypothetical protein"
MMARE11_48860	6.65993	2.73551	0.0155324		conserved hypothetical membrane protein"
MMARE11_05050	0.536873	-0.897348	0.0155424		conserved protein"
MMARE11_26990	2.31021	1.20802	0.0157243		conserved hypothetical protein"
MMARE11_37830	3.84177	1.94177	0.0157313	cyp138A4	cytochrome P450 138A4 Cyp138A4"
MMARE11_15920	0.379831	-1.39657	0.0157954	phrI	DNA photolyase, PhrI"
MMARE11_22890	0.375961	-1.41134	0.0158427		ketoacyl reductase"
MMARE11_07260	7.54136	2.91482	0.0158614		conserved hypothetical protein"
MMARE11_03400	0.431714	-1.21185	0.0159971	pntAa	NAD(P) transhydrogenase (subunit alpha) PntAa"
MMARE11_41870	0.406785	-1.29766	0.0161396	glpX	fructose 1,6-bisphosphatase GlpX"
MMARE11_23950	0.417423	-1.26042	0.0161756	pks8	polyketide synthase, Pks8"
MMARE11_04950	7.23356	2.85471	0.0161858		PPE family protein, PPE3"
MMARE11_34120	0.164637	-2.60264	0.0162385		ferredoxin"
MMARE11_25900	7.25876	2.85972	0.0163239		PE family protein, PE19_1"
MMARE11_01280	9.97131	3.31778	0.016361		transcriptional regulatory protein (probably
MMARE11_22560	0.22827	-2.13119	0.0163709		nucleotidyltransferase"
MMARE11_43340	0.319335	-1.64686	0.0163733	moeA1	molybdopterin biosynthesis protein MoeA1"
MMARE11_18700	4.64672	2.21621	0.0164032		PPE family protein, PPE44"
MMARE11_19130	3.65318	1.86915	0.0165049	fadE20	acyl-CoA dehydrogenase FadE20"
MMARE11_13110	0.295611	-1.75823	0.0165192		Soj/ParA-related protein"
MMARE11_00220	0.534535	-0.903643	0.0165775	leuT	'tRNA-Ser(cag)'"
MMARE11_40680	15.9052	3.99143	0.0167653		conserved hypothetical protein"
MMARE11_05060	0.351796	-1.50719	0.0168135		conserved transmembrane protein"
MMARE11_52020	2.41893	1.27437	0.0168691		conserved hypothetical protein"
MMARE11_04690	2.28469	1.192	0.0169455		succinate dehydrogenase (membrane anchor
MMARE11_43430	3.02997	1.5993	0.0169709	mprA	mycobacterial persistence regulator MprA"
MMARE11_31660	0.147011	-2.766	0.0170302		conserved transmembrane transport protein-MmpL
MMARE11_25780	8.42135	3.07405	0.0170717		isochorismatase family protein"
MMARE11_51980	0.392467	-1.34936	0.0171726		acyltransferase"
MMARE11_42100	0.403861	-1.30807	0.017212	cbs	cystathionine beta-synthase Cbs"
MMARE11_27000	5.19796	2.37795	0.0173543		conserved hypothetical membrane protein"
MMARE11_51400	0.1462	-2.77398	0.0173665		PE-PGRS family protein"
MMARE11_46150	4.16353	2.05781	0.0174401		integral membrane protein"
MMARE11_03200	4.81908	2.26876	0.0174515		conserved protein"
MMARE11_13830	0.329837	-1.60018	0.0175498	nuoA	NADH dehydrogenase I (chain a) NuoA
MMARE11_49280	2.4436	1.28901	0.0177319		conserved hypothetical alanine and leucine-rich
MMARE11_03990	2.16736	1.11594	0.0177566		conserved secretory protein"
MMARE11_47530	0.30534	-1.71151	0.0177834	thrV	'tRNA-Thr(tgt)'"
MMARE11_30610	6.60488	2.72353	0.0179153		hypothetical protein"
MMARE11_28250	3.82994	1.93732	0.0180402		conserved hypothetical O-methyltransferase"
MMARE11_37370	0.292897	-1.77153	0.018061	scoA	succinyl-CoA:3-ketoacid-coenzyme A transferase
MMARE11_01300	8.41088	3.07226	0.0180747		conserved hypothetical protein"
MMARE11_40350	0.0617686	-4.01698	0.0180749		PE-PGRS family protein"
MMARE11_09940	0.437857	-1.19147	0.0180749	rpmC	50S ribosomal protein L29, RpmC"
MMARE11_20580	3.40983	1.7697	0.0181963	fadD9	fatty-acid-CoA ligase FadD9"
MMARE11_10510	10.6857	3.41761	0.0182161		PPE family protein"
MMARE11_51710	2.17582	1.12156	0.0182563		conserved hypothetical protein"
MMARE11_13690	0.284389	-1.81406	0.0182704		PPE family protein"
MMARE11_47940	0.341825	-1.54867	0.0182787	mce4D	MCE-family protein Mce4D"
MMARE11_44800	0.389458	-1.36046	0.0183026		conserved protein"
MMARE11_18770	0.157331	-2.66813	0.0183383	fadE34_1	acyl-CoA dehydrogenase FadE34_1"
MMARE11_30390	3.97706	1.9917	0.0183426		conserved hypothetical protein"
MMARE11_15530	0.168306	-2.57084	0.0183634		hypothetical protein"
MMARE11_26550	2.58144	1.36818	0.0183804		conserved hypothetical protein"
MMARE11_16680	0.41329	-1.27477	0.0185414	pca	pyruvate carboxylase Pca"
MMARE11_07420	2.47912	1.30983	0.0186448	icl	isocitrate lyase Icl"
MMARE11_31830	0.373653	-1.42023	0.0187065	ilvB1_2	acetolactate synthase (large subunit) IlvB1_2"
MMARE11_22090	0.409859	-1.2868	0.0187367		conserved protein"
MMARE11_18860	1.73288	0.793175	0.0188515	dapA	dihydrodipicolinate synthase DapA"
MMARE11_05030	0.38505	-1.37688	0.0188677	esxG	EsaT-6 like protein EsxG"
MMARE11_40260	0.539388	-0.890606	0.0188838	htrA	serine protease HtrA (DegP protein)"
MMARE11_11450	0.538964	-0.891739	0.0190798	metC	O-acetylhomoserine sulfhydrylase MetC"
MMARE11_21730	0.368007	-1.44219	0.0192203	opcA	OXPP cycle protein OpcA"
MMARE11_17310	0.470465	-1.08784	0.0192674	rplS	50S ribosomal protein L19 RplS"
MMARE11_48820	18.1321	4.18047	0.0194778		conserved hypothetical secreted protein"
MMARE11_51000	0.438715	-1.18864	0.0195726		non-ribosomal peptide synthetase"
MMARE11_30750	0.497508	-1.00721	0.0196429	mmpL4_5	conserved transmembrane transport protein
MMARE11_08390	4.91757	2.29795	0.0196572		conserved protein"
MMARE11_50430	4.11152	2.03967	0.0196616		conserved hypothetical secreted protein"
MMARE11_13410	0.348793	-1.51956	0.0196781		FK-506 binding protein, peptidyl-prolyl
MMARE11_06850	0.437418	-1.19292	0.01968	thiC	thiamine biosynthesis protein ThiC"
MMARE11_37090	0.121596	-3.03984	0.019794	moeY_1	molybdopterin biosynthesis protein MoeY_1"
MMARE11_04770	15.8007	3.98191	0.0198148		transcriptional regulatory protein"
MMARE11_45670	7.49162	2.90528	0.0198309		transcriptional regulatory protein (possibly
MMARE11_31010	0.350396	-1.51294	0.0198399		conserved proline rich membrane protein"
MMARE11_36170	0.443026	-1.17454	0.0199132	nirA_2	ferredoxin-dependent nitrite reductase, NirA_2"
MMARE11_36640	0.315298	-1.66521	0.0199958		adenylate or guanylate cyclase"
MMARE11_16820	0.29416	-1.76533	0.0200615	lppX	conserved lipoprotein LppX"
MMARE11_10930	0.501347	-0.99612	0.0201496	sigD	alternative RNA polymerase sigma-D factor, SigD"
MMARE11_20110	0.240902	-2.05348	0.0203264		conserved hypothetical protein"
MMARE11_26340	0.422171	-1.2441	0.020413	glcB	malate synthase G GlcB"
MMARE11_32050	0.0814845	-3.61733	0.0204627	rnpB	ribonuclease P RNA"
MMARE11_04750	3.51045	1.81166	0.0204963		conserved hypothetical protein"
MMARE11_09990	3.38065	1.7573	0.0205644		conserved protein"
MMARE11_33860	0.0850888	-3.55489	0.0206403		ketoacyl-acyl carrier protein synthase III"
MMARE11_30950	0.353388	-1.50068	0.0206432	murD	UDP-N-acetylmuramoylalanine-D-glutamate ligase
MMARE11_04180	4.92326	2.29961	0.0206974		conserved hypothetical membrane protein"
MMARE11_42570	0.302425	-1.72535	0.0210056	cyp138B1	cytochrome P450 138B1 Cyp138B1"
MMARE11_19070	0.17391	-2.52359	0.0210625		conserved hypothetical membrane protein"
MMARE11_44990	2.68024	1.42236	0.0210983		conserved protein"
MMARE11_23770	2.74949	1.45917	0.0211801		conserved hypothetical protein"
MMARE11_36760	0.468472	-1.09397	0.0212228	ndkA	nucleoside diphosphate kinase NdkA"
MMARE11_30740	0.333721	-1.58328	0.0212846	mbtH	conserved protein MbtH"
MMARE11_32330	0.532046	-0.910376	0.0214846		conserved protein"
MMARE11_46410	0.344029	-1.5394	0.0216368		marR-family transcriptional regulator"
MMARE11_20920	0.537793	-0.894878	0.021642	alaS	alanyl-tRNA synthetase AlaS"
MMARE11_44430	0.315716	-1.6633	0.0216467		conserved protein"
MMARE11_15940	0.311221	-1.68399	0.0218127		conserved transmembrane transport protein"
MMARE11_11250	0.605231	-0.724443	0.0218863		conserved hypothetical regultory protein"
MMARE11_42410	3.70747	1.89044	0.0218933		conserved hypothetical secreted protein"
MMARE11_37320	0.171161	-2.54657	0.0220102		conserved protein"
MMARE11_15370	14.4897	3.85696	0.0220919		hypothetical protein"
MMARE11_16340	0.391983	-1.35114	0.0222232	serA1	D-3-phosphoglycerate dehydrogenase SerA1"
MMARE11_27070	2.98385	1.57718	0.0222493		conserved hypothetical protein"
MMARE11_09690	0.398003	-1.32915	0.022269		ferredoxin reductase"
MMARE11_30010	2.17761	1.12275	0.0225951	tatC	sec-independent protein translocase
MMARE11_19080	6.09115	2.60671	0.0226855		conserved hypothetical membrane protein"
MMARE11_53100	0.361092	-1.46956	0.0229099	parB	chromosome partitioning protein ParB"
MMARE11_44360	0.229766	-2.12176	0.0229718		PPE family protein"
MMARE11_25790	4.58022	2.19542	0.0229793		conserved hypothetical protein"
MMARE11_05530	2.22651	1.15478	0.0230646		'tRNA-Gly(ccc)'"
MMARE11_29990	0.353245	-1.50126	0.0232619		conserved membrane protein"
MMARE11_17270	0.388344	-1.36459	0.0235538		conserved protein"
MMARE11_28290	2.59589	1.37623	0.0236353		cutinase precursor"
MMARE11_35860	2.22251	1.15219	0.0238989	phoH1	PhoH-like protein PhoH1"
MMARE11_06910	0.466143	-1.10115	0.0239832		transmembrane protein"
MMARE11_51020	6.73699	2.7521	0.0240007		conserved hypothetical protein"
MMARE11_09980	1.87148	0.904183	0.0240107	atsA	arylsulfatase AtsA"
MMARE11_18200	0.474806	-1.07459	0.0240521	nusA	N utilization substance protein a NusA"
MMARE11_48290	11.5928	3.53516	0.024131		conserved hypothetical protein"
MMARE11_20100	0.184811	-2.43588	0.0242904		PE-PGRS family protein"
MMARE11_23200	2.46779	1.30322	0.0243844	hisB	imidazole glycerol-phosphate dehydratase HisB"
MMARE11_31040	1.62329	0.698918	0.0244173		conserved hypothetical membrane protein"
MMARE11_23510	2.59824	1.37753	0.024444	leuV	'tRNA-Leu(caa)'"
MMARE11_03430	3.36282	1.74967	0.0245308		conserved hypothetical protein"
MMARE11_37020	0.444943	-1.16831	0.02461		conserved hypothetical protein"
MMARE11_46470	7.7703	2.95797	0.0247134		conserved hypothetical protein"
MMARE11_48270	6.00736	2.58673	0.0248414		conserved hypothetical protein"
MMARE11_09950	0.469653	-1.09033	0.0250394	rpsQ	30S ribosomal protein S17, RpsQ"
MMARE11_50580	2.28801	1.19409	0.0250446		conserved hypothetical dehydrogenase"
MMARE11_42560	0.34826	-1.52176	0.0252236		conserved transmembrane transport protein, MmpL"
MMARE11_19710	6.44741	2.68872	0.0252404		conserved hypothetical protein"
MMARE11_19670	2.64996	1.40597	0.0254346		conserved transmembrane protein"
MMARE11_00270	4.03546	2.01273	0.0256872		hypothetical protein"
MMARE11_05070	0.403352	-1.30989	0.0258463	mycP3	membrane-anchored mycosin MycP3"
MMARE11_21610	0.367975	-1.44232	0.025916	gap	glyceraldehyde 3-phosphate dehydrogenase Gap"
MMARE11_00990	0.27753	-1.84929	0.0259582		oxidoreductase"
MMARE11_31480	2.01081	1.00778	0.0259708	cbhK	carbohydrate kinase CbhK"
MMARE11_28660	4.46399	2.15833	0.0263235		1-aminocyclopropane-1-carboxylate deaminase"
MMARE11_48620	0.225126	-2.15119	0.0263319		PPE family protein"
MMARE11_18850	5.24036	2.38967	0.0263795	thyX	thymidylate synthase ThyX"
MMARE11_02860	2.04748	1.03385	0.0267011		conserved hypothetical secreted protein"
MMARE11_14340	0.461846	-1.11452	0.0271072		conserved protein"
MMARE11_43910	2.73974	1.45404	0.0271585	pstC2	phosphate-transport integral membrane ABC
MMARE11_00100	0.124906	-3.00108	0.0273104		conserved hypothetical protein"
MMARE11_25320	0.628166	-0.670783	0.0273839		conserved transmembrane ATP-binding protein ABC
MMARE11_26830	2.96934	1.57014	0.0275102		conserved hypothetical protein"
MMARE11_35750	0.405665	-1.30164	0.0275431	glyS	glycyl-tRNA synthetase GlyS"
MMARE11_20930	0.237592	-2.07344	0.0275472		conserved hypothetical protein"
MMARE11_50180	5.36587	2.42381	0.0276022		formate dehydrogenase, beta subunit,
MMARE11_03830	0.208271	-2.26346	0.0276334		conserved Mce associated protein"
MMARE11_03260	3.02063	1.59485	0.0276517		conserved hypothetical protein"
MMARE11_29120	4.37982	2.13087	0.0277926		conserved protein"
MMARE11_06950	0.46432	-1.10681	0.0278076		conserved hypothetical protein"
MMARE11_16280	7.91985	2.98547	0.0280548		conserved hypothetical protein"
MMARE11_10720	2.32303	1.21601	0.02808	glmS	glucosamine-fructose-6-phosphate
MMARE11_47690	1.87581	0.907512	0.0281266		conserved hypothetical protein"
MMARE11_08530	6.96157	2.79941	0.0281495	pimB	mannosyltransferase, PimB"
MMARE11_05160	0.497404	-1.00751	0.0282127		conserved exported protein"
MMARE11_51990	0.442889	-1.17498	0.0282603		acyltransferase"
MMARE11_50500	4.93521	2.30311	0.0283508		conserved hypothetical membrane protein"
MMARE11_01910	4.38603	2.13292	0.0283549	glyA2	serine hydroxymethyltransferase GlyA2"
MMARE11_04420	0.261302	-1.93621	0.0284387		PE-PGRS family protein"
MMARE11_30130	0.625013	-0.678042	0.0285447		ATPase"
MMARE11_42110	0.301141	-1.73149	0.0287034	lipU	lipase LipU"
MMARE11_45800	3.65726	1.87076	0.0287162		transcriptional regulatory protein"
MMARE11_05850	1.88176	0.912083	0.0290802	ansP1_1	L-asparagine permease AnsP1_1"
MMARE11_43350	0.463953	-1.10795	0.0290818	galU	UTP--glucose-1-phosphate uridylyltransferase
MMARE11_25050	0.339887	-1.55687	0.0291252		conserved secreted protein"
MMARE11_37570	1.70945	0.773532	0.0293184	lysU	tRNA-Lys"
MMARE11_00650	2.19927	1.13702	0.029377		conserved hypothetical protein"
MMARE11_25990	0.525616	-0.927919	0.0294077		conserved membrane protein"
MMARE11_20150	0.536435	-0.898525	0.0294453		conserved hypothetical protein"
MMARE11_52700	1.93244	0.950423	0.0297415	eccB1	type VII secretion EccB1
MMARE11_07500	3.24026	1.69611	0.0297457		conserved transmembrane protein"
MMARE11_34520	4.37349	2.12879	0.02993		conserved hypothetical protein"
MMARE11_40970	3.19489	1.67577	0.0299737		hypothetical protein"
MMARE11_30620	4.97854	2.31572	0.0299823		hypothetical protein"
MMARE11_26140	7.07629	2.82299	0.0300795		conserved hypothetical protein"
MMARE11_41800	6.64667	2.73263	0.0302731		conserved hypothetical protein"
MMARE11_02580	14.2517	3.83306	0.030339		conserved hypothetical protein"
MMARE11_23370	0.574018	-0.800832	0.0305871	trpB	tryptophan synthase, beta subunit TrpB"
MMARE11_06070	0.505331	-0.9847	0.0306075	coxL	carbon monoxyde dehydrogenase (large chain),
MMARE11_25040	0.34701	-1.52695	0.0307411	tex	transcriptional accessory protein Tex"
MMARE11_12370	0.412792	-1.27651	0.0309478	ctpC	metal cation-transporting p-type ATPase C CtpC"
MMARE11_36870	1.98576	0.989692	0.0311163		conserved integral membrane transport protein"
MMARE11_47030	5.21815	2.38354	0.0312444		hypothetical protein"
MMARE11_16350	0.4438	-1.17202	0.0313518	leuB	3-isopropylmalate dehydrogenase LeuB"
MMARE11_16240	2.66491	1.41409	0.0314094		oxidoreductase"
MMARE11_45080	0.338124	-1.56438	0.0314864		conserved hypothetical protein"
MMARE11_25840	0.589371	-0.762753	0.0315605		conserved membrane protein"
MMARE11_22570	0.375684	-1.41241	0.031623		predicted pyridoxal phosphate-dependent enzyme"
MMARE11_29310	0.156735	-2.6736	0.0317187		PE-PGRS family protein"
MMARE11_00580	2.84961	1.51077	0.0317459		transcriptional regulatory protein"
MMARE11_31470	1.98866	0.991796	0.0319366	asnB	asparagine synthetase AsnB"
MMARE11_00370	0.323792	-1.62686	0.0319501	amt_1	ammonium-transport integral membrane protein,
MMARE11_47050	25.312	4.66175	0.0319663		conserved hypothetical protein"
MMARE11_34130	0.116131	-3.10617	0.0319942		conserved hypothetical membrane protein"
MMARE11_08130	3.42766	1.77722	0.0320202	gabP	GabA permease (gamma-aminobutyrate permease)
MMARE11_53120	0.20342	-2.29747	0.0320954	gid	glucose-inhibited division protein B Gid"
MMARE11_20530	0.21261	-2.23372	0.0322332		PE-PGRS family protein"
MMARE11_42130	0.521734	-0.938613	0.0324662	fadA3	beta-ketoacyl CoA thiolase FadA3"
MMARE11_19340	3.14014	1.65083	0.0324989		PE-PGRS family protein"
MMARE11_15050	5.49403	2.45787	0.0325717		hypothetical protein"
MMARE11_00570	3.05908	1.6131	0.0329182		short-chain type oxidoreductase"
MMARE11_31940	0.226544	-2.14214	0.0329592		conserved hypothetical protein"
MMARE11_40170	4.78703	2.25913	0.0330196	sugA	sugar-transport integral membrane protein ABC
MMARE11_33500	2.71511	1.44101	0.0332138		PPE family protein, PPE61_1"
MMARE11_33510	2.71511	1.44101	0.0332622		PPE family protein, PPE61"
MMARE11_08100	0.187244	-2.417	0.0333317		universal stress protein UspA"
MMARE11_36670	4.16627	2.05876	0.0334968		Sir2-like regulatory protein"
MMARE11_35350	2.38992	1.25696	0.033699		conserved transmembrane ATP-binding protein ABC
MMARE11_08620	2.30713	1.2061	0.0337742	hspX	peptidase heat shock protein X, HspX"
MMARE11_18430	2.38278	1.25265	0.0337786		conserved hypothetical protein"
MMARE11_23980	3.316	1.72945	0.0337946	cyp139A3	cytochrome P450 139A3 Cyp139A3"
MMARE11_46770	0.186501	-2.42275	0.0340601	sseC2	sulphur metabolism protein, SseC2"
MMARE11_20670	3.63681	1.86267	0.0341453		Zn-dependent glyoxylase"
MMARE11_51200	3.17337	1.66602	0.0342187		conserved hypothetical membrane protein"
MMARE11_22940	3.376	1.75531	0.034219		hypothetical protein"
MMARE11_26430	3.67578	1.87805	0.0343154	ureA	urease gamma subunit UreA"
MMARE11_34560	0.299835	-1.73776	0.034357		conserved hypothetical secreted protein"
MMARE11_21800	2.71598	1.44147	0.0344886		transcriptional activator protein"
MMARE11_43150	0.168598	-2.56834	0.0351373		PPE family protein"
MMARE11_07950	0.210715	-2.24664	0.0351836	hemB	delta-aminolevulinic acid dehydratase HemB"
MMARE11_01540	25.2211	4.65656	0.0352034		glutamate decarboxylase"
MMARE11_03050	4.1891	2.06664	0.0354879		flavodoxin oxidoreductase"
MMARE11_26970	5.16576	2.36898	0.0355349		conserved hypothetical protein"
MMARE11_24250	0.276312	-1.85563	0.0355629		phosphatase"
MMARE11_47260	0.454429	-1.13787	0.0356292	purB	adenylosuccinate lyase, PurB"
MMARE11_23040	3.51935	1.81531	0.0356687		conserved hypothetical membrane protein"
MMARE11_37010	0.438173	-1.19043	0.0356738		conserved protein"
MMARE11_22270	0.272548	-1.87542	0.0356914	lipL	conserved hypothetical esterase LipL"
MMARE11_13100	0.386968	-1.36971	0.0357625	gpm2	phosphoglycerate mutase Gpm2"
MMARE11_21670	3.74812	1.90617	0.035805		conserved hypothetical membrane protein"
MMARE11_46980	3.23718	1.69474	0.0360673		conserved hypothetical protein"
MMARE11_23800	0.543567	-0.87947	0.0361483	pheT	phenylalanyl-tRNA synthetase, beta chain PheT"
MMARE11_07090	1.37956	0.464209	0.0361837	groEL2	60 kDa chaperonin 2 GroEL2"
MMARE11_31430	0.424329	-1.23675	0.0362937		conserved transmembrane protein"
MMARE11_03250	2.09426	1.06644	0.036304		transcriptional regulatory protein (possibly
MMARE11_19590	0.436528	-1.19585	0.0363603		conserved hypothetical protein"
MMARE11_05660	0.312974	-1.67588	0.0363696		PE-PGRS family protein, PE_PGRS9_5"
MMARE11_16080	12.4856	3.64219	0.0365062		conserved hypothetical membrane protein"
MMARE11_02140	2.87556	1.52384	0.0365368		dioxygenase"
MMARE11_30100	2.88104	1.52659	0.0365698		conserved protein"
MMARE11_21690	4.11854	2.04213	0.036618	ppc	phosphoenolpyruvate carboxylase, Ppc"
MMARE11_08890	4.24697	2.08643	0.03671		oxidoreductase"
MMARE11_30070	0.569011	-0.813472	0.0368345	prcB	proteasome (beta subunit) PrcB"
MMARE11_52240	0.419965	-1.25166	0.0370361	hns	histone-like protein Hns"
MMARE11_31650	0.304673	-1.71467	0.0372108		ATP-binding protein ABC transporter"
MMARE11_46510	0.216951	-2.20456	0.0374208		conserved hypothetical protein"
MMARE11_09960	3.50756	1.81047	0.0374289		transcriptional regulator BetI"
MMARE11_04360	0.305827	-1.70921	0.0379275		glycosyltransferase"
MMARE11_51940	2.22128	1.15139	0.037971	glf	UDP-galactopyranose mutase Glf"
MMARE11_12410	0.262871	-1.92757	0.0380852	rmlD	dTDP-6-deoxy-L-lyxo-4-hexulose reductase RmlD"
MMARE11_34380	0.571415	-0.807389	0.0381733	htpG	chaperone protein HtpG"
MMARE11_23820	0.334065	-1.5818	0.0384157		PE-PGRS family protein"
MMARE11_35570	3.60265	1.84906	0.0384272		conserved hypothetical protein"
MMARE11_39800	3.05601	1.61165	0.0384712		conserved transmembrane ATP-binding protein ABC
MMARE11_48250	2.57293	1.36341	0.0385051	kshA	conserved hypothetical oxidoreductase"
MMARE11_27030	2.86242	1.51724	0.0386348	cyp125A6	cytochrome P450 125A6 Cyp125A6"
MMARE11_04170	7.24044	2.85608	0.0388054	echA8_4	enoyl-CoA hydratase, EchA8_4"
MMARE11_07640	2.22739	1.15536	0.0389871	senX3	two-component sensor histidine kinase SenX3"
MMARE11_22120	0.52966	-0.916862	0.0394874	inhA	enoyl-[acyl-carrier-protein] reductase, InhA"
MMARE11_17210	2.90353	1.53781	0.039493	pknI	transmembrane serine/threonine-protein kinase I
MMARE11_40280	0.609849	-0.713475	0.039709	sigE	alternative RNA polymerase sigma factor SigE"
MMARE11_13810	0.43574	-1.19846	0.0398996	nuoC	NADH dehydrogenase I (chain C) NuoC
MMARE11_28360	4.23569	2.0826	0.0400777	furA	ferric uptake regulation protein FurA"
MMARE11_48680	5.39018	2.43033	0.0401355	fadE33	acyl-CoA dehydrogenase FadE33"
MMARE11_14290	0.243177	-2.03992	0.0404776	devR	two-component transcriptional regulatory protein
MMARE11_47950	0.376519	-1.4092	0.0406601	mce4C	MCE-family protein Mce4C"
MMARE11_16840	1.54007	0.622992	0.0407012	fadD28	fatty acyl-AMP ligase FadD28"
MMARE11_42360	0.348194	-1.52204	0.0408255		conserved hypothetical protein"
MMARE11_48450	3.95786	1.98472	0.0410438	ddn	conserved hypothetical protein"
MMARE11_31110	2.55381	1.35265	0.0412642	pknL	transmembrane serine/threonine-protein kinase L
MMARE11_18560	0.569343	-0.81263	0.0412928	ald	secreted L-alanine dehydrogenase Ald (40 kDa
MMARE11_48980	0.722023	-0.469883	0.0413134		conserved transcriptional regulatory protein"
MMARE11_03190	0.283958	-1.81625	0.0413616		oxidoreductase"
MMARE11_07600	0.566142	-0.820763	0.0414195		transcriptional regulatory protein"
MMARE11_48110	2.39145	1.25789	0.04159	fadD19_1	fatty-acid-CoA ligase FadD19_1"
MMARE11_48260	4.79986	2.26299	0.041813		conserved hypothetical protein"
MMARE11_06200	1.97564	0.982321	0.0418374	mgtE	Mg2+ transport transmembrane protein MgtE"
MMARE11_48120	2.84752	1.50971	0.0418928	echA19	enoyl-CoA hydratase EchA19"
MMARE11_16970	1.51549	0.599786	0.041954	fadD26	fatty acyl-AMP ligase FadD26, DIM biosynthesis
MMARE11_43800	5.34353	2.41779	0.0419571		conserved hypothetical oxidoreductase"
MMARE11_16910	0.380069	-1.39567	0.0420793	drrA	daunorubicin-DIM-transport ATP-binding protein
MMARE11_47470	3.81674	1.93234	0.0421462		conserved hypothetical protein"
MMARE11_44850	1.70059	0.766033	0.0425185	fadE10	acyl-CoA dehydrogenase FadE10"
MMARE11_13750	0.226927	-2.1397	0.0425312	nuoI	NADH dehydrogenase I (chain I) NuoI
MMARE11_14300	0.188476	-2.40754	0.0428336	devS	two-component sensor histidine kinase DevS"
MMARE11_14680	3.12669	1.64464	0.042842		transcriptional regulatory protein"
MMARE11_21590	0.502585	-0.99256	0.0434287		dehydrogenase"
MMARE11_51820	0.394873	-1.34054	0.0435471	fadE35	acyl-CoA dehydrogenase FadE35"
MMARE11_27370	5.01099	2.32509	0.0436007		ArsR-type repressor"
MMARE11_09120	1.8736	0.90581	0.0439578	echA3	enoyl-CoA hydratase, EchA3"
MMARE11_43940	5.38551	2.42908	0.0439742		conserved hypothetical protein"
MMARE11_24950	0.424133	-1.23741	0.0440132	pknK	serine/threonine-protein kinase transcriptional
MMARE11_26800	2.52645	1.33711	0.0440241	echA8_6	enoyl-CoA hydratase, EchA8_6"
MMARE11_46650	0.532917	-0.908017	0.0444434		transcriptional regulator"
MMARE11_48840	2.12711	1.08889	0.0444721	kstR	transcriptional regulatory protein
MMARE11_48840	2.12711	1.08889	0.0445347	kstR	transcriptional regulatory protein
MMARE11_47820	2.76901	1.46937	0.0447882	echA13_1	enoyl-CoA hydratase EchA13_1"
MMARE11_03890	2.39515	1.26012	0.0450435	sigG	alternative RNA polymerase sigma factor SigG"
MMARE11_10350	1.89598	0.922942	0.0451994	fadE9	acyl-CoA dehydrogenase, FadE9"
MMARE11_43890	0.525835	-0.927319	0.0452947	pknD	transmembrane serine/threonine-protein kinase D
MMARE11_52710	1.83919	0.879073	0.0454306	eccCa1	type VII secretion EccCa1
MMARE11_52780	0.559543	-0.837678	0.0455095	eccD1	type VII secretion EccD1
MMARE11_25260	2.02453	1.01759	0.0455706	pknF_3	anchored-membrane serine/threonine-protein
MMARE11_48020	2.7477	1.45823	0.0456441	fadE26	acyl-CoA dehydrogenase FadE26"
MMARE11_48810	3.33038	1.73569	0.0456736	hmp	flavodoxin reductase Hmp"
MMARE11_48420	2.37993	1.25092	0.0457249	cyp125A7	cytochrome P450 125A7 Cyp125A7"
MMARE11_39030	1.76083	0.816258	0.0458713	atpB	ATP synthase a chain AtpB"
MMARE11_13730	0.227837	-2.13392	0.0460415	nuoK	NADH dehydrogenase I (chain K) NuoK
MMARE11_40630	2.91783	1.5449	0.0461111	ltp2	keto acyl-CoA thiolase, Ltp2"
MMARE11_48030	2.35875	1.23802	0.0463751	fadE27	acyl-CoA dehydrogenase FadE27"
MMARE11_16880	1.55747	0.639204	0.0463995	papA5	conserved polyketide synthase associated protein
MMARE11_41470	1.83919	0.879073	0.046499		conserved hypothetical membrane protein"
MMARE11_40590	2.49126	1.31687	0.0465106	aldA_1	NAD-dependent aldehyde dehydrogenase, AldA_1"
MMARE11_52840	0.461571	-1.11537	0.0466444	eccE1	type VII secretion EccE1
MMARE11_48040	2.92615	1.549	0.0467663	fadD17	fatty-acid-CoA synthetase FadD17"
MMARE11_38440	2.07087	1.05024	0.0468023	irtA	transmembrane ATP-binding protein ABC
MMARE11_21560	2.05163	1.03677	0.0471762		conserved hypothetical protein"
MMARE11_48170	2.48822	1.31512	0.0471816	ltp4	lipid transfer protein or keto acyl-CoA thiolase
MMARE11_44650	1.35368	0.436882	0.047213	gltA2	citrate synthase I GltA2"
MMARE11_52850	0.679629	-0.557182	0.047488	mycP1	membrane-anchored serine protease (mycosin),MycP1
MMARE11_48830	1.98689	0.990514	0.0476751	fadE34	acyl-CoA dehydrogenase FadE34"
MMARE11_48670	2.67603	1.42009	0.0476773	fadE32	acyl-CoA dehydrogenase FadE32"
MMARE11_23310	1.89132	0.919396	0.0478371	pknF_1	anchored-membrane serine/threonine-protein
MMARE11_48350	2.62237	1.39087	0.0479082	hsd4B	conserved hypothetical dehydratase (MaoC-like)"
MMARE11_52690	0.809577	-0.30476	0.047913	eccA1	type VII secretion protein EccA1
MMARE11_10300	2.63104	1.39563	0.047954	sigL	alternative RNA polymerase sigma factor (RpoE),
MMARE11_02410	1.80198	0.849584	0.0480589	fadD10	fatty-acid-CoA ligase FadD10"
MMARE11_48150	0.555338	-0.848561	0.048368		coenzyme F420-dependent oxidoreductase"
MMARE11_48340	2.05994	1.0426	0.048617	kstD	conserved hypothetical dehydrogenase"
MMARE11_00170	0.577997	-0.790866	0.0487377	pknA	serine/threonine-protein kinase a PknA"
MMARE11_48460	2.23082	1.15757	0.0488834		short-chain type dehydrogenase/reductase"
MMARE11_48770	1.97402	0.981134	0.0488936	hsaB	conserved hypothetical oxidase"
MMARE11_18710	2.15681	1.1089	0.0490717	fadD13_1	fatty acid-CoA ligase FadD13_1"
MMARE11_10820	0.514571	-0.958558	0.0490791	gcp	O-sialoglycoprotein endopeptidase Gcp
MMARE11_39850	2.05144	1.03664	0.0490853	pknF	anchored-membrane serine/threonine-protein
MMARE11_53040	4.85155	2.27844	0.049225	sigM	alternative RNA polymerase sigma factor SigM"
MMARE11_42160	0.596938	-0.744348	0.0493324	echA8	enoyl-CoA hydratase EchA8"
MMARE11_31410	0.613013	-0.70601	0.0494077	qcrA	Rieske iron-sulfur protein QcrA"
MMARE11_19720	2.06231	1.04426	0.0494264		exported alanine and valine rich protein"
MMARE11_48640	2.10012	1.07047	0.0495045	fadE30	acyl-CoA dehydrogenase FadE30"
MMARE11_43930	3.64489	1.86587	0.0495911		short-chain type dehydrogenase/reductase"
